# Supplementary material for: From genes to patterns: five key dynamical systems concepts to decode developmental regulatory mechanisms
Source: Development. 2025 Aug 1;152(14):dev204617. doi: 10.1242/dev.204617 (PMC12377817; doi:10.1242/dev.204617)
Supplement: Interactive Python Code [file develop-152-204617-Dataset1.zip]

Archive with 12 entries (11 files):
- Supplementary_code/
- Supplementary_code/oscillations_applet.ipynb
- Supplementary_code/LICENSE
- Supplementary_code/environment.yml
- __MACOSX/Supplementary_code/._environment.yml
- Supplementary_code/bistableswitch_applet.ipynb
- __MACOSX/Supplementary_code/._bistableswitch_applet.ipynb
- Supplementary_code/oscillating_network.jpg
- Supplementary_code/README.md
- __MACOSX/Supplementary_code/._README.md
- Supplementary_code/bistableswitch_network.jpg
- __MACOSX/Supplementary_code/._bistableswitch_network.jpg
