# Supplementary material for: From genes to patterns: five key dynamical systems concepts to decode developmental regulatory mechanisms
Source: Development. 2025 Aug 1;152(14):dev204617. doi: 10.1242/dev.204617 (PMC12377817; doi:10.1242/dev.204617)
Supplement: Interactive Python Code [file develop-152-204617-Dataset1.zip › Supplementary_code/oscillations_applet.ipynb]

# %% [markdown]
## Genetic oscillator 

The following code integrates the 2-component oscillator, and is related to Fig. 5 from Kadiyala et al (2025). The limit cycle attracts trajectories from different initial conditions, resulting in systained oscillations. Tuning the parameter one can observe how the limit cycle attractor appears and disappears, resulting in a stable steady-state fixed point of gene expression.

In the left, a phase portrait is shown, with representative trajectories of the dynamical system at different initial conditions, and the velocity field. Dashed lines represent the nullclines of the system, i.e., the curves at which dX/dt=dY/dt=0. Intersections of the nullclines correspond to the steady state of the system. 
When the steady state is unstable (shown by an empty circle), the system presents a limit cycle, which attract the trajectories, and sustained oscillations arise. Coversely, when the steady state is stable, the trajectories are attracted to it, and the system stops oscillating.

The right panels represent the different trajectories versus the time variable.

# %% [code]
# Importing relevant Python modules
# Run first this portion of code and then run the rest of the code in order.

import matplotlib.pyplot as plt # plotting library
import matplotlib.gridspec as gridspec # organizing plots in a grid
import matplotlib.image as mpimg # image handling
from matplotlib.colors import ListedColormap

import numpy as np # numeric array manipulation
import pandas as pd # dataframe structure

from scipy.integrate import solve_ivp # function to obtain trajectories from ODEs
from scipy.optimize import root

import ipywidgets as widgets # Widgets for parameter exploration
from IPython.display import display

# %% [code]
# Code to display the regulatory network cartoon and equations
img = mpimg.imread('./oscillating_network.jpg') 
plt.figure(dpi=150)  
plt.imshow(img)
plt.axis('off') 
plt.show()

# %% [markdown]
### Interactive applet, corresponding to Fig. 5D-G

# %% [code]
# Definition of different functions

def oscillator_ODE(t,xy, params): 
  """
  Evaluates the r.h.s of the ODEs describing an oscillatory network
  """
  x, y = xy
  globals().update(params) ## unpacks parameters so they can be accessed by their name
  flow = [
         sigma_x*(1 + kx*x**2)/(1+x**2+ky*y**2) - gamma_x*x ,
         sigma_y*(1+ kx*x**2)/(1+x**2) - gamma_y*y
         ]
  return flow

def find_ss(params):
  """
  Find the steady state of the oscillator system
  """
  locals().update(params) ## unpacks parameters so they can be accessed by their name
  ss = root(
          lambda xy: oscillator_ODE(0,xy,params),
          [2,2])
  return ss

def evaluate_stability(params, eps = 1e-8):
# Evaluate the stability of the system
    """
    Evaluate the stability of the steady state given point a set of parameters
    Returns 0 if the steady state is stable, 1 if it is unstable
    """
    # Unpack parameters
    ss = find_ss(params)
    J = np.zeros((2, 2)) # Jacobian
    flow_ss = oscillator_ODE(0, ss.x, params)
    
    # The Jacobian is approximated numericlaly, but for simple cases as this one, can be calculated analytically
    for i in range(2):
      dx = np.zeros(2)
      dx[i] = eps
      flow_epsp = oscillator_ODE(0, ss.x + dx, params)
      flow_epsm = oscillator_ODE(0, ss.x - dx, params)
      J[:, i] = ( np.array(flow_epsp)-np.array(flow_epsm)) / (2*eps)
    # Eigenvalues of the Jacobian
    eigenvalues = np.linalg.eigvals(J)
    # Check if the real part of the eigenvalues is negative     
    if np.all(np.real(eigenvalues) < 0):
        stability = 0
    else:
        stability = 1
    return stability


def compute_flow(params,rangex=[0,4.5],rangey=[1,3]):
  """
  Calculates the flow of the dynamical systems in a grid and returns the values in a dataframe
  """
  # construct a grid of values to compute the rates of change at
  X, Y = np.mgrid[rangex[0]:rangex[1]:20j, rangey[0]:rangey[1]:20j]

  # compute the rates of change for the toggle switch at each position in the grid
  flow = oscillator_ODE(0,[X, Y], params)

  # pack into a dataframe for easy plotting
  data = pd.DataFrame(
      {'X': X.flatten(),
       'Y':  Y.flatten(),
       'U': np.array(flow[0]).flatten(),
       'V': np.array(flow[1]).flatten()
    })
  # compute the absolute speed of the system at each position
  data['speed'] = np.sqrt(data['U']**2 + data['V']**2)
  data['U_direction'] = data['U']/data['speed']
  data['V_direction'] = data['V']/data['speed']
  
  return data

def rescale_arrows(flowx,flowy,aspect_ratio):
 # quiver plot does not update arrow directions when changing axis limits, this function does the job
    new_modulus = np.sqrt(flowx**2 + (flowy/aspect_ratio)**2)
    flowx_rescaled = flowx/new_modulus
    flowy_rescaled = flowy/aspect_ratio/new_modulus
    return {'U_direction': flowx_rescaled, 'V_direction': flowy_rescaled}

def get_nullclines(x_values, params):
  ### given an array of values of x, return the two sets of values of y at which dx/dt = 0, and dy/dt=0
  nullclines = [np.zeros_like(x_values),np.zeros_like(x_values)]
  
  for i,x in enumerate(x_values):
    y0 = [1.0, 1.0]
    # Solve system numerically, note that this could be simplified by finding the analytical solution
    for dim in range(2):
      sol = root(lambda y: oscillator_ODE(0, [x,y],params)[dim], y0[dim])
      nullclines[dim][i] = sol.x[0]
  return nullclines

def plot_oscillations(**params):
  """
    Plot visualizing the oscillations
  """  
  # Generating grid and layout for the subplots
  fig = plt.figure(constrained_layout=False,figsize=(12,4))
  plot_grid = gridspec.GridSpec(2, 2,width_ratios=[2,3],figure = fig)
  axis_left = fig.add_subplot(plot_grid[:, 0])
  axis_topright = fig.add_subplot(plot_grid[0,1])
  axis_bottomright = fig.add_subplot(plot_grid[1,1])
  
  # plotting flow at different points x,y  
  rangex = [0,4] # range of coord x
  rangey=[1.2,2] # range of coord y
  aspect_ratio =  (rangey[1]-rangey[0])/(rangex[1]-rangex[0]) # this is used to ensure orientation of quiver plot
  flow = compute_flow(params,rangex,rangey)
  flow_axis = rescale_arrows(flow['U_direction'],flow['V_direction'],aspect_ratio)
  axis_left.set_xlim(rangex)
  axis_left.set_xlabel('X')
  axis_left.set_ylim(rangey)
  axis_left.set_ylabel('Y')
  axis_left.quiver(flow['X'], flow['Y'], flow_axis['U_direction'], flow_axis['V_direction'], flow['speed'],pivot='mid')
  
  # plotting nullclines
  nullcline_rangex = np.linspace(rangex[0],rangex[1],100)
  nullcline_x, nullcline_y = get_nullclines(nullcline_rangex, params)
  axis_left.plot(nullcline_rangex,nullcline_x,'k--',lw=2,zorder = 0)
  axis_left.plot(nullcline_rangex,nullcline_y,'k--',lw=2,zorder = 0)
  axis_left.set_title('Phase portrait')

  
  # plotting trajectories and limit orbit
  initial_conditions = [[1.0,1.5], [3,1.25],[3.5,1.9]]
  num_time_steps = 1000 # time steps to integrate and find cycle
  t = np.linspace(0, 30, num_time_steps)
  for initial_condition in initial_conditions:
    sol = solve_ivp(oscillator_ODE, [t[0],t[-1]], initial_condition, args=(params,),t_eval=t)
    axis_left.plot(sol.y[0,:],sol.y[1,:])
    axis_topright.plot(t,sol.y[0,:])
    axis_bottomright.plot(t,sol.y[1,:])
  
  # plotting steady state  
  axis_left.plot(sol.y[0,-200:],sol.y[1,-200:],'k-',lw=4,zorder = 0)
  ss = find_ss(params)
  color_ss = 'white' if evaluate_stability(params) == 1 else 'black'
  axis_left.scatter(ss.x[0], ss.x[1], facecolors = color_ss, edgecolors = 'k', lw = 2,  s=40)
  # setting axes labels and limits
  axis_topright.set_ylabel('X')
  axis_bottomright.set_ylabel('Y')
  axis_bottomright.set_xlabel('time')
  
  #plt.savefig("example.pdf")
  plt.show()

# Parameters of panel D: these parameters are the default of the widget
parameters_panel_D = {
'sigma_x' : 24 ,# basal expression of x
'sigma_y' : 0.75 ,# basal expression of y
'kx' : 3,# activation strength of x
'ky' : 2,# repression strength of y
'gamma_x' : 15 ,# degradation rate of x
'gamma_y' : 1} # degradation rate of y

# To obtain panel C, set sigma_x = 20.0

# Create sliders 

sigma_x_slider = widgets.FloatSlider(value = parameters_panel_D['sigma_x'],min=15, max=34, step=0.1)

sigma_y_slider = widgets.FloatSlider(value = parameters_panel_D['sigma_y'],min=0.5, max=1, step=0.01, description='$\\sigma_y$')

k_x_slider = widgets.FloatSlider(value = parameters_panel_D['kx'],min=0, max=6, step=0.1, description='$K_x$')
k_y_slider = widgets.FloatSlider(value = parameters_panel_D['ky'],min=0, max=4, step=0.1, description='$K_y$')

gamma_x_slider = widgets.FloatSlider(value = parameters_panel_D['gamma_x'],min=10, max=20, step=0.1, description='$\\gamma_x$')
gamma_y_slider = widgets.FloatSlider(value = parameters_panel_D['gamma_y'],min=0.5, max=1.5, step=0.01, description='$\\gamma_y$')

ui = widgets.VBox([
    widgets.HBox([widgets.Label(value=display(Math(r'\sigma_x'))), sigma_x_slider]),
    widgets.HBox([widgets.Label(value=r"$\sigma_y$"), sigma_y_slider]),
    widgets.HBox([widgets.Label(value=r"$K_x$"), k_x_slider]),
    widgets.HBox([widgets.Label(value=r"$K_y$"), k_y_slider]),
    widgets.HBox([widgets.Label(value=r"$\gamma_x$"), gamma_x_slider]),
    widgets.HBox([widgets.Label(value=r"$\gamma_y$"), gamma_y_slider]),
])
  
interactive_plot = widgets.interactive(plot_oscillations,
                               sigma_x=sigma_x_slider,
                               sigma_y=sigma_y_slider,
                               kx=k_x_slider,
                               ky=k_y_slider,
                               gamma_x=gamma_x_slider,
                               gamma_y=gamma_y_slider)
display(interactive_plot)


# %% [markdown]
### Bifurcation diagram, corresponding to Fig. 5C

# %% [code]
        
resolution_pars = 200 # number of points columns/rows in the grid
epsilon_jacobian = 1e-8 # perturbation for the Jacobian
sigmas = np.linspace(16, 28, resolution_pars)
gammas = np.linspace(0.5,1.5, resolution_pars)

# Create meshgrid for plotting
A, L = np.meshgrid(sigmas, gammas)

# Initialize result arrays
stability = np.zeros_like(A)
pars = parameters_panel_D.copy()
# Evaluate the function at each point
for i in range(resolution_pars):
    for j in range(resolution_pars):
        pars
        sigma = A[i, j]
        lam = L[i, j]
        pars['sigma_x'] = sigma
        pars['gamma_y'] = lam
        stability[i, j] = evaluate_stability(pars, epsilon_jacobian)

print(stability)
print("max stability: ", np.min(stability))
# Plotting
cmap = ListedColormap(["#eb6a5c", "#85d3ef"])
plt.figure(figsize=(8, 6))
plt.pcolormesh(A, L, stability, cmap = cmap)
plt.xlabel('Production rate of X ($\\sigma_x$)')
plt.ylabel('Degradation rate of Y ($\\gamma_y$)')
plt.show()
 
