# Supplementary material for: From genes to patterns: five key dynamical systems concepts to decode developmental regulatory mechanisms
Source: Development. 2025 Aug 1;152(14):dev204617. doi: 10.1242/dev.204617 (PMC12377817; doi:10.1242/dev.204617)
Supplement: Interactive Python Code [file develop-152-204617-Dataset1.zip › Supplementary_code/environment.yml]

name: dynamical_systems_primer
channels:
  - defaults
dependencies:
  - pandas
  - matplotlib
  - scipy
  - numpy
  - ipykernel
  - ipywidgets
prefix: C:\Users\shil5659\Anaconda3\envs\dynamical_systems_primer
