# Supplementary material for: From genes to patterns: five key dynamical systems concepts to decode developmental regulatory mechanisms
Source: Development. 2025 Aug 1;152(14):dev204617. doi: 10.1242/dev.204617 (PMC12377817; doi:10.1242/dev.204617)
Supplement: Interactive Python Code [file develop-152-204617-Dataset1.zip › Supplementary_code/bistableswitch_applet.ipynb]

# %% [markdown]
## Code to simulate the bistable switch


This is an interactive code to get familiarised with the bistable switch driven by one dynamic variable that has a self-activatory feedback loop presented in Kadiyala et al (2025). 

The first part of the code focuses on the deterministic version of the bistable switch, and the dynamics of the switch when time-dependent signals are present, corresponding to Figs. 3 and 4B of Kadiyala et al (2025), respectively. Then, a stochastic version of the bistable switch is simulated, corresponding to Fig. 4A. Finally, at the end of this notebook, we add code to get familiarised with the Hill function.

# %% [code]
# Importing relevant Python modules
# Run first this portion of code and then run the rest of the code in order.

from matplotlib import pyplot as plt # plotting library
import matplotlib.gridspec as gridspec # organizing plots in a grid
import numpy as np # numeric array manipulation
import pandas as pd # dataframe structure

from scipy.integrate import solve_ivp, quad # function to obtain trajectories from ODEs
#from scipy.integrate import odeint # function to obtain trajectories from ODEs

import matplotlib.image as mpimg # image handling

from scipy.optimize import root

import ipywidgets as widgets # Widgets for parameter exploration
from IPython.display import display


# %% [code]
# Code to display the regulatory network cartoon and equations
img = mpimg.imread('./bistableswitch_network.jpg') 
plt.figure(dpi=150)
plt.imshow(img)
plt.axis('off')
plt.show()

# %% [markdown]
### Interactive applet, corresponding to Fig. 3A, B

This part of the code has an interactive applet showing the nullcline plot (top left), a solutions plot (middle left), the exact computed potential (referred in the literature as a pseudo-potential; bottom left) and simulation results with different initial conditions (right).

The nullcline plot shows the function of dX/dt. Its intesection with the 0-axis correspond to the steady states of the system. Filled dots are the stable steady states, whereas empty dots are unstable steady states.

The solutions plot in the middle left panel displays the two terms of the bistable switch equation: the production term (blue), having a Hill-like function, and the linear degradation term (red). The intersections of these terms in this plot also provide the steady states of the system.

The local minima of the potential plot correspond to the stable steady state solutions of the system, whereas the local maxima correspond to the unstable steady states.


# %% [code]
# Definition of different functions

def f(x,beta,sigma,k,n) :
    return (beta+(sigma*(x**n)/(k**n+x**n)))

def deg(x,ga) :
    return ga*x


def switch1D_ODE(t, x, params):
  """
  Evaluates the r.h.s of the ODEs describing a 1D bistable switch
  """
  globals().update(params) ## unpacks parameters so they can be accessed by their name
  flow = f(x,beta,sigma,k,n)-deg(x,ga)
  return flow


# Landscape function and its drawing

# Exact potential calculation, integrating numerically the flow of the system.
# See e.g. Verd et al (2014) for the mathematical definition of the potential. 
def V(x_values,params) :
    potential = -np.array([quad(lambda x: switch1D_ODE(0,x,params), 0, xf)[0] for xf in x_values])
    potential = potential - np.min(potential) + 1 # choose potential minimum as reference
    return potential


def find_ss(params):
  """
  Find the steady state of the oscillator system
  """
  globals().update(params) ## unpacks parameters so they can be accessed by their name, careful when parallelizing this code
  beta = params['beta']
  sigma = params['sigma']
  ga = params['ga']

  rangeX = np.linspace(0,beta*sigma/ga,1000)
  flowX = switch1D_ODE(0,rangeX,params)

  zero_flux_ids = rangeX[np.where(flowX[0:-1]*flowX[1:]<=0)]
  # print('z',zero_flux_ids)
  ss = [root(
          lambda x: switch1D_ODE(0,x,params),
          initial_x).x[0] for initial_x in zero_flux_ids]

  return ss

def plot_dxdt_concise(axs,**params):
  globals().update(params)
  """
    Plot change of the rate dx/dt as a function of X
  """
  # Generating grid and layout for the subplots
  xmin=0
  xmax=4
  x = np.linspace(xmin,xmax,1000)
  dxdt = switch1D_ODE(0,x,params)

  axs.hlines(y = 0, xmin = xmin, xmax = xmax, color = 'k')

  axs.plot(x,dxdt, c = 'black', zorder = 1)


  for ss in find_ss(params): # for every steady state
    dx = 1E-5 # small increment to calculate derivative
    if (switch1D_ODE(0,ss+dx,params)-switch1D_ODE(0,ss,params))<0: #stable state
      axs.scatter(ss, 0, color = "black")
    else: # unstable state
      axs.scatter(ss, 0, marker = 'o', color = "#f0f0f0",
                  edgecolors='black', zorder = 4, label = 'repeller')

  #axs.set_xlabel('X concentration (AU)')
  axs.set_ylabel('dX/dt')
  axs.set_xlim(xmin, xmax)


def plot_trajectories(initial_conditions, **params):
  globals().update(params)

  """
    Plot trajectories
  """
  # Generating grid and layout for the subplots
  ss_list = find_ss(params)
  num_time_steps = 1000 # time steps to integrate and find cycle
  t = np.linspace(0, 2, num_time_steps)
  for initial_condition in initial_conditions:
    sol = solve_ivp(switch1D_ODE, [t[0],t[-1]], [initial_condition], args=(params,),t_eval=t)
    plt.plot(t,sol.y[0,:], c = 'grey')

  for ss in find_ss(params): # for every steady state
    dx = 1E-5 # small increment to calculate derivative
    if (switch1D_ODE(0,ss+dx,params)-switch1D_ODE(0,ss,params))<0: #stable state
      plt.plot(t,np.ones_like(t)*ss,':',color = "black")
    else: # unstable state
      plt.plot(t,np.ones_like(t)*ss,':',color = "grey")

  plt.xlabel('Time')
  plt.ylabel('X concentration (AU)')

  plt.title('Trajectories towards the fixed points')


original_params = {
"beta":6,
"xmin": 0, "xmax":30,
"sigma":32.0,
"n":3,
"k":2,
"ga":10.0}

params = original_params

# %% [code]
# Function to execute the bistable switch interactive applet 

def plot_switch1D(**params):
  """
    Plot visualizing the switch
  """
  # Generating grid and layout for the subplots
  fig = plt.figure(# constrained_layout=False,
                   figsize=(12,6), tight_layout = True)
  plot_grid = gridspec.GridSpec(3, 2, # width_ratios=[2,3],
                                figure = fig)
  axis_left1 = fig.add_subplot(plot_grid[0, 0])
  axis_left2 = fig.add_subplot(plot_grid[1, 0])
  axis_left3 = fig.add_subplot(plot_grid[2, 0])
  axis_right = fig.add_subplot(plot_grid[:,1])

  initial_conditions = [0.2,0.7, 0.9,1.2,2.3,3,3.9]


  num_time_steps = 1000 # time steps to integrate and find cycle
  t = np.linspace(0, 30, num_time_steps)

  plot_trajectories(initial_conditions, **params)

  x_fin=4
  x_points=500

  xs = np.linspace(0,x_fin,x_points);
  ys0 = np.linspace(0,0,x_points);


  plot_dxdt_concise(axs = axis_left1, **params)
  axis_left2.plot(xs, f(xs,beta,sigma,k,n), color='blue');
  axis_left2.plot(xs, deg(xs,ga), color='red',linestyle='-');
  axis_left2.legend(['Production term (Hill function)', 'Linear degradation term'],loc='upper left')

  axis_left3.fill_between(xs, np.zeros_like(xs), np.log(V(xs,params)), color='#ee9e31', edgecolor = 'k');

  # setting axes labels and limits
  axis_right.set_ylabel('X')
  axis_right.set_xlabel('time')
  axis_right.set_ylim([0,4])

  axis_left3.set_xlabel('X')
  axis_left1.set_xlim([0,4])
  axis_left3.set_xlabel('X (concentration)')
  axis_left1.set_ylim([-5,10])
  axis_left1.set_ylabel('dX/dt')


  axis_left2.set_ylim([0,50])
  axis_left2.set_xlim([0,4])

  axis_left3.set_ylabel('V (potential)')
  axis_left3.set_xlim([0,4])
  axis_left3.set_ylim([0,2])


  # set titles for each subplot
  axis_left1.set_title('Potential landscape and phase space')
  axis_left1.set_title('Nullcline plot')
  axis_left2.set_title('Solutions plot')
  axis_left3.set_title('Potential') # Strictly speaking, this is called a pseudo-potential.

  plt.show()

# Create sliders (only once)
beta_slider = widgets.FloatSlider(value = original_params['beta'],
                                  min=1, max=12, step=0.1, description='$\\beta$')
sigma_slider = widgets.FloatSlider(value = original_params['sigma'],
                                   min=25, max=35, step=0.01, description='$\\sigma$')
k_slider = widgets.FloatSlider(value = original_params['k'], min=0, max=4, step=0.1, description='K')
n_slider = widgets.IntSlider(value = original_params['n'], min=1, max=6, step=1, description='n')
ga_slider = widgets.FloatSlider(value = original_params['ga'], min=8, max=12, step=0.1, description='$\\gamma$')

# Group sliders vertically
ui = widgets.VBox([beta_slider, sigma_slider, k_slider, n_slider, ga_slider])

# Link the sliders to the function using interactive_output
out = widgets.interactive_output(plot_switch1D, {
    'beta': beta_slider,
    'sigma': sigma_slider,
    'k': k_slider,
    'n': n_slider,
    'ga': ga_slider,
})


# Display plot and sliders side by side
display(widgets.HBox([out, ui]))


# %% [markdown]
### Bifurcation diagram, corresponding to Fig. 3C 

The bifurcation diagram of the dynamical system is controlled by the parameters of the system. In the following applet, you can change the parameters of the system using the sliders, and explore how this changes the bifurcation curve. Attracting fixed points are in blue and repellors in green. The shaded area indicates the bistable regime, and black points indicate the bifurcation points. 

# %% [code]
# Function for the bifurcation diagram of the bistable switch  

def plot_bifurcationcurve(params, axs):
  """
  Using beta as the control parameter, find the bifurcation curve (x*,beta)
  Since for this system the curve beta(x*) is monotonic, we can simplify the complexity
  of the problem by doing the search of beta(x^*) and then inverting the axes
  """
  # globals().update(params) ## unpacks parameters so they can be accessed by their name, careful when parallelizing this code

  Xvalues = np.arange(params['xmin'], params['xmax'], 0.05)
  beta_values = -switch1D_ODE(0,Xvalues,params)+beta

  repellor_beta = []
  repellor_X = []

  for idx in range(len(Xvalues)):
      xval = Xvalues[idx]
      betaval =  beta_values[idx]

      ss_param = params
      ss_param['beta'] = betaval

      # compute the rate of change
      dxdt_plus = switch1D_ODE(0, x = xval + 0.00001, params = ss_param)

      # extract the repelling fixed points
      if dxdt_plus > 0:
          repellor_beta.append(betaval)
          repellor_X.append(xval)

  # only indicate the bistable regime if we actually have one, as indicated by repellers.
  if len(repellor_beta) > 1:
    # we indicate the bistable regime with a grey box
    axs.axvspan(repellor_beta[0], repellor_beta[-1], color='gainsboro', alpha=1)

    # graph the bifurcation points
    axs.scatter(x = repellor_beta[0], y = repellor_X[0], c = 'k', s = 20)
    axs.scatter(x = repellor_beta[-1], y = repellor_X[-1], c = 'k', s = 20)

  axs.plot(beta_values, Xvalues)

  axs.plot(repellor_beta, repellor_X, c = 'green')


  axs.set_xlabel('β (production rate)')
  axs.set_ylabel('X (concentration)')
  axs.set_title('Bifurcation curve')


# %% [code]
# Function to execute the interactive applet for the bifurcation diagram of the bistable switch  

# Create sliders for each parameter
# beta_slider = widgets.FloatSlider(value=original_params['beta'], min=0, max=20, step=0.01, description='beta')
# xmin_slider = widgets.FloatSlider(value=0, min=-5, max=5, step=0.1, description='xmin')
# xmax_slider = widgets.FloatSlider(value=3.7, min=0.1, max=10, step=0.1, description='xmax')
sigma_slider = widgets.FloatSlider(value=original_params['sigma'],
                                   min=0, max=100, step=1, description='$\\sigma$')
n_slider = widgets.FloatSlider(value=3, min=0, max=10, step=.1, description='n')
k_slider = widgets.FloatSlider(value=original_params['k'], min=0, max=10, step=.1, description='K')
ga_slider = widgets.FloatSlider(value=original_params['ga'], min=-50, max=50, step=.1, description='$\\gamma$')

# Plotting function with widget support
def update_plot(sigma, k, ga, n):
    fig, ax = plt.subplots(figsize=(6, 4))
    params = {
        "sigma": sigma,
        "k": k,
        "ga": ga,
        "n": n,
        "xmin": 0, "xmax": 3.7
    }
    plot_bifurcationcurve(params,
                          axs=ax)
    plt.show()


# Group sliders vertically
ui = widgets.VBox([sigma_slider, k_slider, n_slider, ga_slider])

# Link the sliders to the function using interactive_output
out = widgets.interactive_output(update_plot, {
    'sigma': sigma_slider,
    'k': k_slider,
    'n': n_slider,
    'ga': ga_slider,
})


# Display plot and sliders side by side
display(widgets.HBox([out, ui]))


# %% [markdown]
### Transients, corresponding to Fig. 4D-G

Altering the shape of signalling pulses provided as an input to the system alters the resulting trajectories. Note that below, Signal Trajectory A (blue) results in a different steady state of the gene expression trajectory. This trajectory is changing its steady state: all transients are initialized at the first steady state, where S = 0.  

# %% [code]
# Functions for the transitent signals 

def transient_signal(t,SA,Sk):
  """
    Function of the signal, dependent on SA and Sk parameters, related to the pulse amplitude and the exponential decay rate, respectively.
  """
    return t*SA*np.exp(-Sk*t)

def BS1D_ODE_transient(t,x, params):
  """
  Evaluates the r.h.s of the ODEs describing a 1D bistable switch
  """
  globals().update(params) ## unpacks parameters so they can be accessed by their name, careful when parallelizing this code
  flow = beta + transient_signal(t,SA,Sk) + sigma*(x/k)**n/(1+(x/k)**n) - ga*x
  return flow


def plot_trajectories_transient(**params):
  color_list = ["#1f77b4", "#ff7f0e", "#2ca02c"]  # Blue, Orange, Green
  globals().update(params)
  """
    Plot trajectories
  """
  # Generating grid and layout for the subplots
  ss_list = find_ss(params)
  # print("steady states", ss_list)
  num_time_steps = 1000 # time steps to integrate
  pulse_list = ['Signal A', 'Signal B', 'Signal C']
  conditions_dictlist = [{"SA":100,"Sk":6},
                         {"SA":350,"Sk":15},
                         {"SA":25,"Sk":3}]
  t = np.linspace(0, 20/ga, num_time_steps)
  initial_condition = ss_list[0]
  fig = plt.figure(figsize=(10, 5), tight_layout = True)  # Landscape aspect ratio (width > height)
  gs = gridspec.GridSpec(1, 2, width_ratios=[1, 1])  # 2 rows, 1 column
  ax1 = fig.add_subplot(gs[0, 0])
  ax2 = fig.add_subplot(gs[0, 1])
  ax1.plot(t,np.ones_like(t)*2.5,'k:')
  for icon,conditions in enumerate(conditions_dictlist):
      params.update(conditions)
      sol = solve_ivp(BS1D_ODE_transient, [t[0],t[-1]], [initial_condition], args=(params,),t_eval=t)
      ax1.plot(t,
               transient_signal(t,params["SA"],params["Sk"]),
               color_list[icon],
               label = pulse_list[icon])
      ax2.plot(t,sol.y[0,:],
               color_list[icon],
               label = pulse_list[icon])

  ax1.set_xlabel('time')
  ax1.set_ylabel('Signal level (AU)')
  ax1.set_title('Signalling pulses')

  ax2.set_xlabel('time')
  ax2.set_ylabel('X concentration (AU)')
  ax2.set_title('Resulting trajectories')

  ax1.legend()
  ax2.legend()

  fig.suptitle('Changing the duration of signalling results in differing\ntrajectories and final gene expression levels')


  plt.show()


params = {
"beta":4,
"sigma":32.0,
"n":3,
"k":2,
"ga":10.0,
"Sk": 1,
"SA": 10}

plot_trajectories_transient(**params)

# %% [markdown]
In this widget, you can alter the shape of the signalling pulse using the SA and Sk slider, modulating the pulse amplitude and decay, respectively, and explore how this influences the resulting trajectories. The initial level of gene expression influences the final trajectory, so the simulation is initialized with different initial gene expression values, as well as being initialized at the steady state for Signalling = 0 (red curves). Steady states for S=0 are indicated as dashed grey lines.  

# %% [code]
# Function to execute the interactive applet for the transient signals of the bistable switch  

def plot_trajectories_transient_interactive(**params):
  color_list = ["#1f77b4", "#ff7f0e", "#2ca02c"]  # Blue, Orange, Green
  globals().update(params)
  """
    Plot trajectories
  """
  # Generating grid and layout for the subplots
  ss_list = find_ss(params)
  # print("steady states", ss_list)
  num_time_steps = 1000 # time steps to integrate
  t = np.linspace(0, 50/ga, num_time_steps)

  initial_condition = np.linspace(0, 4, 10)
  fig = plt.figure(figsize=(10, 5), tight_layout = True)  # Landscape aspect ratio (width > height)
  gs = gridspec.GridSpec(1, 2, width_ratios=[1, 1])  # 2 rows, 1 column
  ax1 = fig.add_subplot(gs[0, 0])
  ax2 = fig.add_subplot(gs[0, 1])
  # ax1.plot(t,np.ones_like(t)*2.5,'k:')
  # params.update(conditions)
  ax1.plot(t,
            transient_signal(t,
                                params["SA"],params["Sk"]), c = 'k',)
  for ic in initial_condition:
    sol = solve_ivp(BS1D_ODE_transient, [t[0],t[-1]], [ic], args=(params,),t_eval=t)
    ax2.plot(t,sol.y[0,:], c = 'k',)

  for ss in ss_list:
    sol = solve_ivp(BS1D_ODE_transient, [t[0],t[-1]], [ss], args=(params,),t_eval=t)
    ax2.plot(t,sol.y[0,:], c = 'red',)
    ax2.hlines(y = ss, xmin = t[0], xmax = t[-1], color = 'grey', linestyle = 'dashed')


  ax1.set_xlabel('time')
  ax1.set_ylabel('Signal level (AU)')
  ax1.set_title('Signalling pulses')

  ax2.set_xlabel('time')
  ax2.set_ylabel('X concentration (AU)')
  ax2.set_title('Resulting trajectories')

  plt.show()


params = {
"beta":4,
"sigma":32.0,
"n":3,
"k":2,
"ga":10.0,
"Sk": 6,
"SA": 100}

# Create widgets for SA and Sk
SA_slider = widgets.FloatSlider(value=params['SA'], min=0, max=400, step=0.1, description='SA')
Sk_slider = widgets.FloatSlider(value=params['Sk'], min=0, max=20, step=0.1, description='Sk')

# Define a wrapper function that updates only SA and Sk
def update_plot(SA, Sk):
    new_params = params.copy()
    new_params['SA'] = SA
    new_params['Sk'] = Sk
    plot_trajectories_transient_interactive(**new_params)

# Create interactive output
ui = widgets.VBox([SA_slider, Sk_slider])
out = widgets.interactive_output(update_plot, {'SA': SA_slider, 'Sk': Sk_slider})

# Display side by side: plot on left, sliders on right
display(widgets.HBox([out, ui]))

# %% [markdown]
### Stochastic simulation, corresponding to Fig. 4A-C

Stochasticity can lead to very different trajectories. In the graph below, each panel depicts one trajectory, run using the same parameters, but with different random noise inputs. Re-run this box to see more different trajectories. Fixed points are depicted as grey dashed lines. 

# %% [code]
# Function for the stochastic model of the bistable switch  

def plot_stochastic_trajectories(axs, **params):
  globals().update(params)
  """
    Plot trajectories
  """
  # Generating grid and layout for the subplots
  ss_list = find_ss(params)
  num_time_steps = 1000 # time steps to integrate and find cycle
  x = 0.43
  t = 0
  x_traj = []
  t_traj = []
  dt = 0.01/ga
  tfinal = 400/ga
  steps = int(tfinal//dt)
  for step in range(steps):
    x = x + switch1D_ODE(t,x,params)*dt+np.random.normal()*noise_int*np.sqrt(dt)
    x = np.abs(x) # reflective boundary conditions
    t = t + dt
    if step%10 == 0:
      x_traj.append(x)
      t_traj.append(t)
  # axs.xlabel('time')
  # axs.ylabel('X')


  for ss in ss_list:
    axs.hlines(y = ss, xmin = t_traj[0], xmax = t_traj[-1], color = 'grey', linestyle = 'dashed')


  axs.plot(t_traj,x_traj, c = 'black', linewidth = 1)


  # plt.show()

params = {
"beta":5,
"sigma":32.0,
"n":3,
"k":2,
"ga":10.0,
"noise_int":1.0}
ss_list = find_ss(params)
# print("steady states", ss_list)


fig, ax = plt.subplots(2, 3, figsize = (10, 5),
                       sharex = True, sharey = True, tight_layout = True)

ss_list = find_ss(params)

for axs in ax.flatten():
  plot_stochastic_trajectories(axs, **params)


for axs in ax[-1]:
  axs.set_xlabel('Time (AU)')

for axs in ax[:, 0]:
  axs.set_ylabel('X concentration (AU)')

fig.suptitle('Different trajectories result from stochasticity')

# %% [markdown]
## Hill function 

Changing the value of n (referred to as the Hill exponent) alters the shape of the Hill Function. 

# %% [code]
# Modules and functions for the Hill function  

from matplotlib.cm import viridis
from matplotlib.colors import Normalize

def hill_function(n, K, x):
    sigma = x**n / (x**n + K**n)
    return(sigma)

x =  np.linspace(0.1, 1, 100)

n_values =  [1, 2, 4, 10]

norm = Normalize(vmin=min(n_values), vmax=max(n_values))
cmap = plt.cm.viridis_r

for n in n_values:
    color = cmap(norm(n))
    plt.plot(x,
        hill_function(n, .5,x), c = color,
        label = f'n = {n}'
        )


plt.legend()
plt.xlim(0, 1)
plt.ylim(0,1)
plt.xlabel('Transcripton factor concentration')
plt.ylabel('output')
plt.title('Hill Function for various n')
plt.tight_layout()
plt.show()

# %% [markdown]
In the following applet you can change the value of $n$ yourself. 

# %% [code]
# Interactive applet for the Hill function

x =  np.linspace(0.01, 1, 100)

n_slider = widgets.FloatSlider(
    value=2, min=1, max=10,
    step=0.01, description='n')

def update_plot(n):
    fig, ax = plt.subplots(figsize=(6, 4))
    plt.plot(x, hill_function(n, k, x),
             c='k', label = f'n = {n}')
    plt.xlim(0, 1)
    plt.ylim(0,1)
    plt.title('Hill Function for varying n')
    plt.xlabel('Transcription factor concentration')
    plt.ylabel('output')
    plt.show()

k = 0.5

# Correct interactive_output call
out = widgets.interactive_output(update_plot, {'n': n_slider})

# Display the widget
display(widgets.VBox([n_slider, out]))

# %% [code]
