# Supplementary material for: From genes to patterns: five key dynamical systems concepts to decode developmental regulatory mechanisms
Source: Development. 2025 Aug 1;152(14):dev204617. doi: 10.1242/dev.204617 (PMC12377817; doi:10.1242/dev.204617)
Supplement: Interactive Python Code [file develop-152-204617-Dataset1.zip › Supplementary_code/README.md]

# Supplementary code associated with Kadiyala et al 2025, 'From Genes to Patterns: Five key dynamical systems concepts to decode developmental regulatory mechanisms'

Here, you will find Python code associated with Kadiyala et al. 2025 in the form of Jupyter notebooks.

The first file, "bistableswitch_applet", contains code to explore the bistable switch, and is associated with Figs. 3 and 4 of the main text. The second file, "oscillations_applet", allows you to explore the oscillatory network in Fig. 5.

The code is also available on Google Colab: the bistable switch is [here](https://colab.research.google.com/drive/1u8kRrqaWmc5utEgJKiu0yohfaD8nd4PU?usp=sharing)
and the oscillations applet is [here](https://colab.research.google.com/drive/1IMMwyNg0d2FkAzNL_tLBOYgkPbYjQFvz?usp=sharing). If you are less familiar with Python and coding, this is the recommended way to access these interactive applets.

If you want to run the Jupyter notebooks on your own machine, the dependencies are:
  - pandas
  - matplotlib
  - scipy
  - numpy
  - ipykernel
  - ipywidgets

This code is available in [this Gitlab repository](https://gitlab.gwdg.de/devplantpatterning/Publications/Kadiyala_et_al_2025).


Reference 
--------

Kadiyala U, Sprinzak D, Monk NA, Taylor SE, Verd B, Sonnen KF, Moon L, Roeder AHK, Perez-Carrasco R, Formosa-Jordan P . From genes to patterns: five key dynamical systems concepts to decode developmental regulatory mechanisms. Development. 2025;152:dev204617 (In press).
